# Supplementary material for: Dynamics of Starter and Non-Starter Lactic Acid Bacteria Populations in Long-Ripened Cheddar Cheese Using Propidium Monoazide (PMA) Treatment
Source: Microorganisms. 2022 Aug 19;10(8):1669. doi: 10.3390/microorganisms10081669 (PMC9413250; doi:10.3390/microorganisms10081669)
Supplement: Supplementary file 1 [file microorganisms-10-01669-s001.zip]

Archive with 1 entries (1 files):
- microorganisms-1828874-supplementary.pdf
